# Supplementary material for: Nanostructured and Photochromic Material for Environmental Detection of Metal Ions
Source: Molecules. 2019 Nov 21;24(23):4243. doi: 10.3390/molecules24234243 (PMC6930475; doi:10.3390/molecules24234243)
Supplement: Supplementary file 1 [file molecules-24-04243-s001.zip]

Archive with 2 entries (2 files):
- Supplementary_Material_MOLECULES_20_11_19.pdf
- Supplementary_Material_video.mp4
